# Supplementary material for: Case Report: Neurally adjusted ventilatory assist as an effective rescue treatment for pulmonary interstitial emphysema in extremely low birth weight infants
Source: Front Pediatr. 2024 Jan 22;12:1332332. doi: 10.3389/fped.2024.1332332 (PMC10838975; doi:10.3389/fped.2024.1332332)
Supplement: Supplementary file 1 [file Table1.xlsx]

## Sheet: 工作表1
Case 1	Date	2023-01-03	2023-01-04	2023-01-05	2023-01-06	2023-01-07	2023-01-08	2023-01-09	2023-01-10
	FiO2(%)	67	68	70	66	65	63	61	59
	PIP	20	11.6	12	11.7	12	13.3	14.7	14
	MAP	11.6	8.6	9	9	9.2	9.7	9.2	9
	TV(ml/kg)	8.6	5.4	4.9	4.2	5.1	5.6	5.3	5.1
Case 2	Date	2023-11-25	2023-11-26	2023-11-27	2023-11-28	2023-11-29	2023-11-30	2023-12-01	2023-12-02
	FiO2(%)	45	42	42	39	38	35	37	36
	PIP	17	14.2	13.2	13.1	12.6	11	12.1	11.9
	MAP	10.8	9.9	9.5	9.4	8.8	7.9	8.5	8.6
	TV(ml/kg)	6.6	5.5	5.4	5.7	4.8	4.6	5	5.1
Case 3	Date	2023-01-28	2023-01-29	2023-01-30	2023-01-31	2023-02-01	2023-02-02	2023-02-03	2023-02-04
	FiO2(%)	42	35	35	32	32	32	30	30
	PIP	15	11.8	12.3	12.1	11.5	10.9	11.2	11
	MAP	9.7	8.5	8.7	8.8	8.2	7.8	8	7.9
	TV(ml/kg)	6	5.1	5.2	5.4	4.8	4.9	4.6	4.8
Case 4	Date	2023-05-24	2023-05-25	2023-05-26	2023-05-27	2023-05-28	2023-05-29	2023-05-30	2023-05-31
	FiO2(%)	48	38	40	36	37	36	36	36
	PIP	18	13.5	15.8	14.3	12.5	11.7	12.4	11.8
	MAP	10.9	9.5	9.9	9.6	9.2	8.6	9	8.8
	TV(ml/kg)	5.8	5.3	5.6	5.1	4.9	4.6	4.7	4.5
Case 5	Date	2023-10-28	2023-10-29	2023-10-30	2023-10-31	2023-11-01	2023-11-02	2023-11-03	2023-11-04
	FiO2(%)	50	37	36	35	34	34	33	33
	PIP	16	13.5	12.7	11.8	12.4	13.5	14.1	13.2
	MAP	9.3	9	8.6	8.2	8.7	8.8	8.7	8.2
	TV(ml/kg)	6.7	5.9	5.6	5.8	5.2	5.4	5.6	5.5

## Sheet: 工作表2
FiO2(%)	Before NAVA	1	2	3	4	5	6	7
Case 1	67	68	70	66	65	63	61	59
Case 2	45	42	42	39	38	35	37	36
Case 3	42	35	35	32	32	32	30	30
Case 4	48	38	40	36	37	36	36	36
Case 5	50	37	36	35	34	34	33	33

## Sheet: 工作表3
PIP	Before NAVA	1	2	3	4	5	6	7
Case 1	20	11.6	12	11.7	12	13.3	14.7	14
Case 2	17	14.2	13.2	13.1	12.6	11	12.1	11.9
Case 3	15	11.8	12.3	12.1	11.5	10.9	11.2	11
Case 4	18	13.5	15.8	14.3	12.5	11.7	12.4	11.8
Case 5	16	13.5	12.7	11.8	12.4	13.5	14.1	13.2

## Sheet: 工作表4
MAP	Before NAVA	1	2	3	4	5	6	7
Case 1	11.6	8.6	9	9	9.2	9.7	9.2	9
Case 2	10.8	9.9	9.5	9.4	8.8	7.9	8.5	8.6
Case 3	9.7	8.5	8.7	8.8	8.2	7.8	8	7.9
Case 4	10.9	9.5	9.9	9.6	9.2	8.6	9	8.8
Case 5	9.3	9	8.6	8.2	8.7	8.8	8.7	8.2

## Sheet: 工作表5
VT(ml/kg)	Before NAVA	1	2	3	4	5	6	7
Case 1	8.6	5.4	4.9	4.2	5.1	5.6	5.3	5.1
Case 2	6.6	5.5	5.4	5.7	4.8	4.6	5	5.1
Case 3	6	5.1	5.2	5.4	4.8	4.9	4.6	4.8
Case 4	5.8	5.3	5.6	5.1	4.9	4.6	4.7	4.5
Case 5	6.7	5.9	5.6	5.8	5.2	5.4	5.6	5.5
